# Supplementary material for: Proteomic Analysis Comparing Effect of Feeding Practices on the Milk Fat Globule Membrane Proteins from Camelus dromedarius
Source: Foods. 2026 Feb 1;15(3):506. doi: 10.3390/foods15030506 (PMC12897367; doi:10.3390/foods15030506)
Supplement: Supplementary file 1 [file foods-15-00506-s001.zip]

Archive with 3 entries (3 files):
- foods-4081301-supplementary figure 1.pdf
- foods-4081301-supplementary Table S3.xlsx
- foods-4081301-supplementary Tables S1 and S2.pdf
