# Supplementary material for: Proteomic Analysis Comparing Effect of Feeding Practices on the Milk Fat Globule Membrane Proteins from Camelus dromedarius
Source: Foods. 2026 Feb 1;15(3):506. doi: 10.3390/foods15030506 (PMC12897367; doi:10.3390/foods15030506)
Supplement: Supplementary file 1 [file foods-15-00506-s001.zip › foods-4081301-supplementary Table S3.xlsx]

## Sheet: STRING
#category	term ID	term description	observed gene count	background gene count	strength	false discovery rate	matching proteins in your network (IDs)	matching proteins in your network (labels)
GO Process	GO:0010499	Proteasomal ubiquitin-independent protein catabolic process	3	23	2.07	0.0349	9913.ENSBTAP00000001309,9913.ENSBTAP00000003072,9913.ENSBTAP00000010108	PSMA2,PSMB2,PSMB1
GO Function	GO:0004298	Threonine-type endopeptidase activity	3	22	2.09	0.0093	9913.ENSBTAP00000001309,9913.ENSBTAP00000003072,9913.ENSBTAP00000010108	PSMA2,PSMB2,PSMB1
GO Component	GO:0005839	Proteasome core complex	3	20	2.13	0.0032	9913.ENSBTAP00000001309,9913.ENSBTAP00000003072,9913.ENSBTAP00000010108	PSMA2,PSMB2,PSMB1
GO Component	GO:0019774	Proteasome core complex, beta-subunit complex	2	11	2.22	0.0356	9913.ENSBTAP00000003072,9913.ENSBTAP00000010108	PSMB2,PSMB1
STRING clusters	CL:3974	Proteasome	3	27	2	0.0206	9913.ENSBTAP00000001309,9913.ENSBTAP00000003072,9913.ENSBTAP00000010108	PSMA2,PSMB2,PSMB1
STRING clusters	CL:21064	Protein kinase d signaling, and classical protein kinase c alpha, catalytic domain	2	5	2.56	0.0231	9913.ENSBTAP00000001407,9913.ENSBTAP00000002753	PRKCA,PFKFB2
KEGG	bta05010	Alzheimer disease	6	347	1.2	0.0005	9913.ENSBTAP00000001309,9913.ENSBTAP00000002852,9913.ENSBTAP00000003072,9913.ENSBTAP00000010108,9913.ENSBTAP00000035028,9913.ENSBTAP00000052906	PSMA2,NDUFS2,PSMB2,PSMB1,CSNK1A1,NDUFV2
KEGG	bta05014	Amyotrophic lateral sclerosis	6	340	1.21	0.0005	9913.ENSBTAP00000001309,9913.ENSBTAP00000002852,9913.ENSBTAP00000003072,9913.ENSBTAP00000008683,9913.ENSBTAP00000010108,9913.ENSBTAP00000052906	PSMA2,NDUFS2,PSMB2,NUP93,PSMB1,NDUFV2
KEGG	bta05012	Parkinson disease	5	237	1.28	0.00061	9913.ENSBTAP00000001309,9913.ENSBTAP00000002852,9913.ENSBTAP00000003072,9913.ENSBTAP00000010108,9913.ENSBTAP00000052906	PSMA2,NDUFS2,PSMB2,PSMB1,NDUFV2
KEGG	bta05020	Prion disease	5	255	1.25	0.00065	9913.ENSBTAP00000001309,9913.ENSBTAP00000002852,9913.ENSBTAP00000003072,9913.ENSBTAP00000010108,9913.ENSBTAP00000052906	PSMA2,NDUFS2,PSMB2,PSMB1,NDUFV2
KEGG	bta05016	Huntington disease	5	286	1.2	0.00088	9913.ENSBTAP00000001309,9913.ENSBTAP00000002852,9913.ENSBTAP00000003072,9913.ENSBTAP00000010108,9913.ENSBTAP00000052906	PSMA2,NDUFS2,PSMB2,PSMB1,NDUFV2
KEGG	bta05017	Spinocerebellar ataxia	4	131	1.44	0.00088	9913.ENSBTAP00000001309,9913.ENSBTAP00000001407,9913.ENSBTAP00000003072,9913.ENSBTAP00000010108	PSMA2,PRKCA,PSMB2,PSMB1
KEGG	bta03050	Proteasome	3	45	1.78	0.00092	9913.ENSBTAP00000001309,9913.ENSBTAP00000003072,9913.ENSBTAP00000010108	PSMA2,PSMB2,PSMB1
KEGG	bta04723	Retrograde endocannabinoid signaling	3	144	1.28	0.0224	9913.ENSBTAP00000001407,9913.ENSBTAP00000002852,9913.ENSBTAP00000052906	PRKCA,NDUFS2,NDUFV2
WikiPathways	WP1079	Proteasome degradation	3	53	1.71	0.0083	9913.ENSBTAP00000001309,9913.ENSBTAP00000003072,9913.ENSBTAP00000010108	PSMA2,PSMB2,PSMB1
COMPARTMENTS	GOCC:0005839	Proteasome core complex	3	20	2.13	0.0036	9913.ENSBTAP00000001309,9913.ENSBTAP00000003072,9913.ENSBTAP00000010108	PSMA2,PSMB2,PSMB1
COMPARTMENTS	GOCC:0019774	Proteasome core complex, beta-subunit complex	2	10	2.26	0.0377	9913.ENSBTAP00000003072,9913.ENSBTAP00000010108	PSMB2,PSMB1
UniProt Keywords	KW-0007	Acetylation	13	1493	0.9	3.1e-07	9913.ENSBTAP00000001309,9913.ENSBTAP00000001407,9913.ENSBTAP00000002753,9913.ENSBTAP00000002852,9913.ENSBTAP00000003072,9913.ENSBTAP00000005581,9913.ENSBTAP00000010108,9913.ENSBTAP00000012551,9913.ENSBTAP00000014427,9913.ENSBTAP00000035028,9913.ENSBTAP00000040732,9913.ENSBTAP00000041845,9913.ENSBTAP00000052906	PSMA2,PRKCA,PFKFB2,NDUFS2,PSMB2,EEF2,PSMB1,SUCLG2,LONP2,CSNK1A1,ENSBTAP00000040732,HSDL2,NDUFV2
UniProt Keywords	KW-0597	Phosphoprotein	15	2509	0.74	5.6e-07	9913.ENSBTAP00000001309,9913.ENSBTAP00000001407,9913.ENSBTAP00000001896,9913.ENSBTAP00000002666,9913.ENSBTAP00000002753,9913.ENSBTAP00000005581,9913.ENSBTAP00000008683,9913.ENSBTAP00000010108,9913.ENSBTAP00000012551,9913.ENSBTAP00000019237,9913.ENSBTAP00000019353,9913.ENSBTAP00000024053,9913.ENSBTAP00000035028,9913.ENSBTAP00000040732,9913.ENSBTAP00000052906	PSMA2,PRKCA,HRH1,RPL19,PFKFB2,EEF2,NUP93,PSMB1,SUCLG2,AP1S1,KIAA1279,S100PBP,CSNK1A1,ENSBTAP00000040732,NDUFV2
UniProt Keywords	KW-0888	Threonine protease	3	19	2.16	0.00029	9913.ENSBTAP00000001309,9913.ENSBTAP00000003072,9913.ENSBTAP00000010108	PSMA2,PSMB2,PSMB1
UniProt Keywords	KW-0647	Proteasome	3	46	1.77	0.0026	9913.ENSBTAP00000001309,9913.ENSBTAP00000003072,9913.ENSBTAP00000010108	PSMA2,PSMB2,PSMB1
UniProt Keywords	KW-0830	Ubiquinone	2	16	2.06	0.0176	9913.ENSBTAP00000002852,9913.ENSBTAP00000052906	NDUFS2,NDUFV2
UniProt Keywords	KW-0539	Nucleus	9	2194	0.57	0.0255	9913.ENSBTAP00000001309,9913.ENSBTAP00000001407,9913.ENSBTAP00000003072,9913.ENSBTAP00000005581,9913.ENSBTAP00000008683,9913.ENSBTAP00000010108,9913.ENSBTAP00000024053,9913.ENSBTAP00000035028,9913.ENSBTAP00000046422	PSMA2,PRKCA,PSMB2,EEF2,NUP93,PSMB1,S100PBP,CSNK1A1,SYCE1
UniProt Keywords	KW-0645	Protease	4	328	1.04	0.0309	9913.ENSBTAP00000001309,9913.ENSBTAP00000003072,9913.ENSBTAP00000010108,9913.ENSBTAP00000014427	PSMA2,PSMB2,PSMB1,LONP2
UniProt Keywords	KW-0164	Citrullination	2	30	1.78	0.0353	9913.ENSBTAP00000002666,9913.ENSBTAP00000040732	RPL19,ENSBTAP00000040732
UniProt Keywords	KW-0496	Mitochondrion	5	681	0.82	0.0422	9913.ENSBTAP00000001407,9913.ENSBTAP00000002852,9913.ENSBTAP00000012551,9913.ENSBTAP00000020832,9913.ENSBTAP00000052906	PRKCA,NDUFS2,SUCLG2,COX16,NDUFV2
Pfam	PF00227	Proteasome subunit	3	19	2.16	0.0059	9913.ENSBTAP00000001309,9913.ENSBTAP00000003072,9913.ENSBTAP00000010108	PSMA2,PSMB2,PSMB1
InterPro	IPR001353	Proteasome, subunit alpha/beta	3	19	2.16	0.0113	9913.ENSBTAP00000001309,9913.ENSBTAP00000003072,9913.ENSBTAP00000010108	PSMA2,PSMB2,PSMB1
InterPro	IPR029055	Nucleophile aminohydrolases, N-terminal	3	31	1.94	0.0218	9913.ENSBTAP00000001309,9913.ENSBTAP00000003072,9913.ENSBTAP00000010108	PSMA2,PSMB2,PSMB1

## Sheet: PANTHER PATHWAYS
PANTHER PATHWAYS
			Mapped IDs
		Gene ID		Gene Name	PANTHER Protein Class	Species
				Gene Symbol
				Persistent id
				Orthologs
Hedgehog signaling pathway (P00025)
1	BOVIN|Ensembl=ENSBTAG00000005326|UniProtKB=P67827	P67827	Casein kinase I isoform alpha	non-receptor serine/threonine protein kinase	Bos taurus
			CSNK1A1
			PTN007547432
			orthologs
Heterotrimeric G-protein signaling pathway-Gi alpha and Gs alpha mediated pathway (P00026)
1	BOVIN|Gene=HRH1|UniProtKB=P30546	P30546	Histamine H1 receptor	G-protein coupled receptor	Bos taurus
			HRH1
			PTN002797950
			orthologs
Histamine H1 receptor mediated signaling pathway (P04385)
1	BOVIN|Gene=HRH1|UniProtKB=P30546	P30546	Histamine H1 receptor	G-protein coupled receptor	Bos taurus
			HRH1
			PTN002797950
			orthologs
No PANTHER category is assigned (UNCLASSIFIED)
1	BOVIN|Gene=SYCE1|UniProtKB=Q32LK9	Q32LK9	Synaptonemal complex central element protein 1	-	Bos taurus
			SYCE1
			PTN007701199
			orthologs
2	BOVIN|Ensembl=ENSBTAG00000006611|UniProtKB=A5PJZ5	A5PJZ5	Nuclear pore complex protein Nup93	transporter	Bos taurus
			NUP93
			PTN007497211
			orthologs
3	BOVIN|Ensembl=ENSBTAG00000014561|UniProtKB=Q3SYS9	Q3SYS9	KIF-binding protein	-	Bos taurus
			KIFBP
			PTN000468971
			orthologs
4	BOVIN|Ensembl=ENSBTAG00000018067|UniProtKB=Q3MHH3	Q3MHH3	S100P-binding protein	-	Bos taurus
			S100PBP
			PTN000374853
			orthologs
5	BOVIN|Ensembl=ENSBTAG00000010867|UniProtKB=Q3SX23	Q3SX23	Lon protease homolog 2, peroxisomal	serine protease	Bos taurus
			LONP2
			PTN007418237
			orthologs
6	BOVIN|Gene=KRT83|UniProtKB=A4FUZ0	A4FUZ0	Keratin, type II cuticular Hb3	-	Bos taurus
			KRT83
			PTN008138666
			orthologs
7	BOVIN|Ensembl=ENSBTAG00000005296|UniProtKB=Q3SZ90	Q3SZ90	Large ribosomal subunit protein uL13	ribosomal protein	Bos taurus
			RPL13A
			PTN007513262
			orthologs
8	BOVIN|Ensembl=ENSBTAG00000031295|UniProtKB=A4FUZ6	A4FUZ6	Hydroxysteroid dehydrogenase-like protein 2	dehydrogenase	Bos taurus
			HSDL2
			PTN008087108
			orthologs
9	BOVIN|Ensembl=ENSBTAG00000030595|UniProtKB=Q2NKS2	Q2NKS2	Cytochrome c oxidase assembly protein COX16 homolog, mitochondrial	-	Bos taurus
			COX16
			PTN007662200
			orthologs
10	BOVIN|Ensembl=ENSBTAG00000004258|UniProtKB=Q3SYU2	Q3SYU2	Elongation factor 2	translation elongation factor	Bos taurus
			EEF2
			PTN000562775
			orthologs
11	BOVIN|Ensembl=ENSBTAG00000002126|UniProtKB=P26285	P26285	6-phosphofructo-2-kinase_fructose-2,6-bisphosphatase 2	carbohydrate phosphatase	Bos taurus
			PFKFB2
			PTN007449406
			orthologs
12	BOVIN|Ensembl=ENSBTAG00000014468|UniProtKB=Q1JQ98	Q1JQ98	AP-1 complex subunit sigma-1A	vesicle coat protein	Bos taurus
			AP1S1
			PTN007534711
			orthologs
13	BOVIN|Ensembl=ENSBTAG00000009541|UniProtKB=Q3MHX5	Q3MHX5	Succinate--CoA ligase [GDP-forming] subunit beta, mitochondrial	ligase	Bos taurus
			SUCLG2
			PTN000212624
			orthologs
Parkinson disease (P00049)
1	BOVIN|Gene=PSMB1|UniProtKB=Q2TBX6	Q2TBX6	Proteasome subunit beta type-1	metalloprotease	Bos taurus
			PSMB1
			PTN008645204
			orthologs
2	BOVIN|Ensembl=ENSBTAG00000004871|UniProtKB=P04394	P04394	NADH dehydrogenase [ubiquinone] flavoprotein 2, mitochondrial	dehydrogenase	Bos taurus
			NDUFV2
			PTN000042696
			orthologs
3	BOVIN|Ensembl=ENSBTAG00000005326|UniProtKB=P67827	P67827	Casein kinase I isoform alpha	non-receptor serine/threonine protein kinase	Bos taurus
			CSNK1A1
			PTN007547432
			orthologs
Wnt signaling pathway (P00057)
1	BOVIN|Ensembl=ENSBTAG00000005326|UniProtKB=P67827	P67827	Casein kinase I isoform alpha	non-receptor serine/threonine protein kinase	Bos taurus
			CSNK1A1
			PTN007547432
			orthologs
